# Supplementary material for: Implications of Stemness Features in 1059 Hepatocellular Carcinoma Patients from Five Cohorts: Prognosis, Treatment Response, and Identification of Potential Compounds
Source: Cancers (Basel). 2022 Jan 23;14(3):563. doi: 10.3390/cancers14030563 (PMC8833508; doi:10.3390/cancers14030563)
Supplement: Supplementary file 1 [file cancers-14-00563-s001.zip]

Archive with 1 entries (1 files):
- cancers-1535936-supplementary.pdf
